# Supplementary material for: Shooting for the Moon: Can We Cut Cancer Mortality in Canada By 50% By 2050?
Source: Cancer Control. 2025 Feb 13;32:10732748251319485. doi: 10.1177/10732748251319485 (PMC11822815; doi:10.1177/10732748251319485)
Supplement: Supplemental Material - Shooting for the Moon: Can We Cut Cancer Mortality in Canada By 50% By 2050? [file sj-xlsx-1-ccx-10.1177_10732748251319485.xlsx]

## Sheet: Supplementary Table 1
Cancer	Screening components	Status quo	Moonshot
Breast	age range (high risk)	40-74	40-74
	uptake (high risk)	0.75	1
	adherence (high risk)	1	1
	age range (average risk)	50-74	40-74
	uptake (average risk)	1	1
	adherence (average risk)	0.7	1
Colorectal	age range (high risk)	40-74	40-74
	uptake (high risk)	0.5	1
	adherence (high risk)	0.67	1
	age range (average risk)	50-74	40-74
	uptake (average risk)	0.43	1
	adherence (average risk)	0.67	1
Cervical	age range	21-69	21-69
	uptake	0.9	1
	adherence	0.8	1
	apparatus	pap smear + colposcopy	HPV DNA + colposcopy
Lung	age range	NA	50-80 with at least 20 pack-years smoking history
	uptake	NA	1
	adherence	NA	1
Supplemental Table 1: Screening parameter setup for combined and screening-only models.

## Sheet: Supplementary Table 2
Sex	Cancers	Cancer_deaths	Air_pollution	Alcohol	Artificial_ultraviolet_radiation	Excess_body_fat	Hepatitis_B_virus	Hepatitis_C_virus	Helicobacter_pylori	Inadequate_fruit	Inadequate_non_starchy_vegetable	Physical_inactivity	Excess_processed_meat_consumption	Excess_red_meat_consumption	Passive_smoking	Sedentary_behaviour	Active_smoking	Radon	HPV	Combined Percentage Impact	Screening	Prevented Deaths		Sex	All cancer deaths	All preventable	PIF
FEMALE	Oral_cavity	398	0	0.173817	0	0	0	0	0	0	0.0976855	0	0	0	0	0	0.222461	0	0	0.420362		167		Female	62659.3	20185.9	0.322153
FEMALE	Oropharynx	105	0	0.174098	0	0	0	0	0	0	0.0982381	0	0	0	0	0	0.223719	0	0	0.421852		44		Male	70736	23501	0.332236
FEMALE	Hypopharynx	38	0	0.11192	0	0	0	0	0	0	0.0631531	0	0	0	0	0	0.14382	0	0	0.287662		11
FEMALE	Other_oral	194	0	0.164763	0	0	0	0	0	0	0.0921292	0	0	0	0	0	0.209807	0	0	0.400807		78
FEMALE	Esophagus	783	0	0.103994	0	0.0847928	0	0	0	0.195008	0.0533063	0.0507618	0.0311637	0	0	0	0.0386826	0	0	0.447511		350
FEMALE	Stomach	1370	0	0.0125491	0	0.0268426	0	0	0.475952	0.040827	0	0.101257	0.0206829	0.0409439	0	0	0.0356146	0	0	0.606794		831
FEMALE	Colorectal	7215	0	0.0188705	0	0.0356152	0	0	0	0.0628402	0.0227435	0.0522742	0.0284701	0.0417364	0.00986403	0.0954828	0	0	0	0.315246	0.1498	3355
FEMALE	Liver	1074	0	0.125	0	0.101253	0.0381223	0.0877754	0	0	0.0697066	0	0	0	0	0	0.00711296	0	0	0.362637		389
FEMALE	Pancreas	4402	0	0.0163935	0	0.0509919	0	0	0	0.106981	0.0778912	0	0	0	0	0	0.0587493	0	0	0.276498		1217
FEMALE	Larynx	81	0	0.0945078	0	0	0	0	0	0	0.0946691	0	0	0	0	0	0.0918327	0	0	0.255512		21
FEMALE	Lung	19171	0.0650092	0	0	0	0	0	0	0.105455	0.0591273	0.0962218	0	0	0.00868737	0	0.212298	0.0413841	0	0.46888	0.0164647	9305
FEMALE	Melanoma	711	0	0	0.0979497	0	0	0	0	0	0	0	0	0	0	0	0	0	0	0.0979497		70
FEMALE	Breast	5629	0	0.0317604	0	0.0411968	0	0	0	0.0628254	0	0.0746598	0	0	0.00520865	0.0396178	0.00249414	0	0	0.23278	0.146964	2138
FEMALE	Cervix	345	0	0	0	0	0	0	0	0	0	0	0	0	0.0407045	0	0.0926355	0	0.108299	0.227199	0.281253	175
FEMALE	Body_of_uterus	2159	0	0	0	0.214475	0	0	0	0	0	0.116123	0	0	0	0.137325	0	0	0	0.401038		866
FEMALE	Ovary	2641	0	0	0	0.0251954	0	0	0	0	0.0335694	0	0	0	0	0.158162	0	0	0	0.20692		546
FEMALE	Bladder_include_in_situ	1236	0	0	0	0	0	0	0	0.0409423	0.0435255	0.106904	0	0	0	0	0.0903694	0	0	0.254786		315
FEMALE	Kidney	1066	0	0	0	0.128913	0	0	0	0	0	0.0654787	0	0	0	0	0.0298705	0	0	0.210267		224
FEMALE	Brain_CNS	1341	0	0	0	0	0	0	0	0	0	0	0	0	0	0	0	0	0	0		0
FEMALE	Thyroid	121	0	0	0	0.0492932	0	0	0	0	0	0	0	0	0	0	0	0	0	0.0492932		6
FEMALE	Hodgkin_lymphoma	73	0	0	0	0	0	0	0	0	0	0	0	0	0	0	0	0	0	0		0
FEMALE	Non_Hodgkin_lymphoma	2165	0	0	0	0	0	0.00191227	0	0	0	0	0	0	0	0	0	0	0	0.00191227		4
FEMALE	Multiple_myeloma	1341	0	0	0	0.0511777	0	0	0	0	0	0	0	0	0	0	0	0	0	0.0511777		69
FEMALE	Leukemias	1788	0	0	0	0	0	0	0	0	0	0	0	0	0	0	0.00179158	0	0	0.00179158		3
FEMALE	Vulva	520	0	0	0	0	0	0	0	0	0	0	0	0	0	0	0	0	0	0		0
FEMALE	Vagina	140	0	0	0	0	0	0	0	0	0	0	0	0	0	0	0	0	0	0		0
FEMALE	Anal	307	0	0	0	0	0	0	0	0	0	0	0	0	0	0	0	0	0	0		0
FEMALE	Other_cancer	6246	0	0	0	0	0	0	0	0	0	0	0	0	0	0	0	0	0	0		0
MALE	Oral_cavity	646	0	0.309531	0	0	0	0	0	0	0.13674	0	0	0	0	0	0.294442	0	0	0.579449		374
MALE	Oropharynx	358	0	0.311063	0	0	0	0	0	0	0.137933	0	0	0	0	0	0.29701	0	0	0.582488		209
MALE	Hypopharynx	110	0	0.311063	0	0	0	0	0	0	0.137933	0	0	0	0	0	0.29701	0	0	0.582488		64
MALE	Other_oral	417	0	0.305878	0	0	0	0	0	0	0.134765	0	0	0	0	0	0.290189	0	0	0.573703		239
MALE	Esophagus	2776	0	0.0932316	0	0.184001	0	0	0	0.107347	0.129305	0.0856691	0.0233288	0	0	0	0.0522299	0	0	0.513268		1425
MALE	Stomach	2173	0	0.0346122	0	0.0541755	0	0	0.355024	0.0467296	0	0.0988244	0.0236729	0.0516632	0	0	0.0512547	0	0	0.555585		1207
MALE	Colorectal	8303	0	0.117885	0	0.0706014	0	0	0	0.0711881	0.0328543	0.0432878	0.043762	0.051968	0.0108473	0.0936533	0	0	0	0.427369	0.125271	4589
MALE	Liver	2288	0	0.0344006	0	0.117395	0.0736799	0.126787	0	0	0.100471	0	0	0	0	0	0.0102571	0	0	0.386263		884
MALE	Pancreas	4448	0	0.0299763	0	0.058975	0	0	0	0.097435	0.110332	0	0.0503756	0.112753	0	0	0.0839919	0	0	0.434301		1932
MALE	Larynx	415	0	0.174001	0	0	0	0	0	0	0.137714	0	0	0	0	0	0.11823	0	0	0.371961		154
MALE	Lung	19745	0.0650092	0	0	0	0	0	0	0.141295	0.0841524	0.0928151	0	0	0.00780273	0	0.258383	0.0416638	0	0.530891	0.0145424	10770
MALE	Melanoma	1365	0	0	0.0451971	0	0	0	0	0	0	0	0	0	0	0	0	0	0	0.0451971		62
MALE	Breast	81	0	0	0	0	0	0	0	0	0	0	0	0	0	0	0	0	0	0		0
MALE	Prostate	5829	0	0	0	0.0118458	0	0	0	0	0	0	0	0	0	0	0	0	0	0.0118458		69
MALE	Testis	102	0	0	0	0	0	0	0	0	0	0	0	0	0	0	0	0	0	0		0
MALE	Bladder_include_in_situ	2851	0	0	0	0	0	0	0	0.0466229	0.0626392	0.103805	0	0	0	0	0.122612	0	0	0.297307		848
MALE	Kidney	2000	0	0	0	0.146556	0	0	0	0	0	0.0637897	0	0	0	0	0.0433221	0	0	0.235612		471
MALE	Brain_CNS	1750	0	0	0	0	0	0	0	0	0	0	0	0	0	0	0	0	0	0		0
MALE	Thyroid	159	0	0	0	0.0857203	0	0	0	0	0	0	0	0	0	0	0	0	0	0.0857203		14
MALE	Hodgkin_lymphoma	70	0	0	0	0	0	0	0	0	0	0	0	0	0	0	0	0	0	0		0
MALE	Non_Hodgkin_lymphoma	2851	0	0	0	0	0	0.00286829	0	0	0	0	0	0	0	0	0	0	0	0.00286829		8
MALE	Multiple_myeloma	2006	0	0	0	0.08845	0	0	0	0	0	0	0	0	0	0	0	0	0	0.08845		177
MALE	Leukemias	2558	0	0	0	0	0	0	0	0	0	0	0	0	0	0	0.00231638	0	0	0.00231638		6
MALE	Anal	178	0	0	0	0	0	0	0	0	0	0	0	0	0	0	0	0	0	0		0
MALE	Penile	143	0	0	0	0	0	0	0	0	0	0	0	0	0	0	0	0	0	0		0
MALE	Other_cancer	7116	0	0	0	0	0	0	0	0	0	0	0	0	0	0	0	0	0	0		0
Supplementary Table 2: All the site specific and risk-factor specific cancer deaths. Values are the percentage impact associated with each risk factor and cancer type.

## Sheet: Supplementary Table 3
Risk-Factor	Female Avoidable Deaths	Male Avoidable Deaths
Total Cancer deaths	62659.3	70736
Air pollution	0.0199	0.0181
Alcohol	0.0112	0.0268
Artificial ultraviolet radiation	0.0011	0.0009
Excess body fat	0.0266	0.0325
Hepatitis B virus	0.0007	0.0024
Hepatitis C virus	0.0016	0.0042
Helicobacter pylori	0.0104	0.0109
Inadequate fruit	0.0568	0.0614
Inadequate non starchy vegetable	0.0315	0.0489
Physical inactivity	0.0522	0.0434
Excess processed meat consumption	0.0041	0.0099
Excess red meat consumption	0.0057	0.0148
Passive smoking	0.0045	0.0035
Sedentary behaviour	0.026	0.011
Active smoking	0.0762	0.0947
Radon	0	0
combPar	0.2855	0.3254
Supplementary Table 3 – Percentages of avoidable cancer deaths by risk factor in 2050

## Sheet: Supplementary Table 4
Cancers	Female Avoidable Deaths	Male Avoidable Deaths
Oral cavity	0.42	0.579
Oropharynx	0.422	0.582
Hypopharynx	0.288	0.582
Other oral	0.401	0.574
Esophagus	0.448	0.513
Stomach	0.607	0.556
Colorectal	0.315	0.427
Liver	0.363	0.386
Pancreas	0.276	0.434
Larynx	0.256	0.372
Lung	0.468	0.53
Melanoma	0.098	0.045
Breast	0.233	0
Cervix	0.13	0
Body of uterus	0.401	0
Ovary	0.207	0
Prostate	0	0.012
Testis	0	0
Bladders include in situ	0.255	0.297
Kidney	0.21	0.236
Brain CNS	0	0
Thyroid	0.049	0.086
Hodgkin lymphoma	0	0
Non-Hodgkin lymphoma	0.002	0.003
Multiple myeloma	0.051	0.088
Leukemias	0.002	0.002
Vulva	0	0
Vagina	0	0
Anal	0	0
Penile	0	0
Other cancer	0	0
all	0.285	0.325
Supplementary Table 4 – Percentages of avoidable cancer deaths by cancer site in 2050
